# Supplementary material for: The Effects of Chinese Dwarf Cherry (Cerasus humilis) Kernel Oil on Defecation and the Gut Microbiota in Constipated Mice
Source: Nutrients. 2026 Jan 19;18(2):319. doi: 10.3390/nu18020319 (PMC12844711; doi:10.3390/nu18020319)
Supplement: Supplementary file 1 [file nutrients-18-00319-s001.zip]

Archive with 1 entries (1 files):
- nutrients-4050477-supplementary.pdf
